# Supplementary material for: Role of Unfolded Protein Response in the Apoptosis Induced by Alphaarterivirus: IRE1α as an Essential Pathway for In Vitro Replication
Source: Viruses. 2025 Sep 25;17(10):1301. doi: 10.3390/v17101301 (PMC12568121; doi:10.3390/v17101301)
Supplement: Supplementary file 1 [file viruses-17-01301-s001.zip]

Archive with 1 entries (1 files):
- viruses-3755239-supplementary.pdf
